# Supplementary material for: From Waste to Styrene–Butadiene (SBR) Reuse: Developing PP/SBR/SEP Mixtures with Carbon Nanotubes for Antistatic Application
Source: Polymers (Basel). 2024 Sep 8;16(17):2542. doi: 10.3390/polym16172542 (PMC11398230; doi:10.3390/polym16172542)
Supplement: Supplementary file 1 [file polymers-16-02542-s001.zip]

Archive with 1 entries (1 files):
- polymers-3192731-supplementary.pdf
